# Supplementary material for: Relative importance of wildlife and livestock transmission route of brucellosis in southwestern Uganda
Source: Data Brief. 2018 May 29;19:1080–5. doi: 10.1016/j.dib.2018.05.135 (PMC6140798; doi:10.1016/j.dib.2018.05.135)
Supplement: Supplementary file 2 — Supplementary material [file mmc2.xlsx]

## Sheet: Sheet1
	Zebra	Impala	Busgbuck	water buck	bush duiker	buffaloes	warthog	Eland	Monkeys	Rabit
	39	19	0	4	0	0	0	0	0	0
	16	7	0	12	0	0	0	3	0	0
	0	56	0	6	1	0	4	0	0	0
	15	2	0	0	0	3	0	3	10	2
	0	22	1	0	0	0	0	3	0	0
	18	7	0	2	3	0	0	0	0	0
	0	3	0	14	0	0	0	0	0	0
	24	17	0	8	0	2	0	0	21	0
	0	0	3	8	0	4	0	0	0	0
	18	0	0	3	0	0	5	3	0	0
	0	0	0	0	5	0	0	1	0	0
	9	17	0	12	0	0	6	0	0	1
	34	0	0	4	3	0	0	0	0	0
	20	48	6	0	0	0	0	0	0	0
	13	12	2	2	0	0	0	2	0	0
	15	0	0	6	0	2	0	0	0	0
	39	42	0	5	0	0	3	1	0	0
	24	20	0	0	0	0	0	0	6	0
	15	0	0	0	0	0	5	0	0	1
	9	13	0	9	0	0	0	0	0	0
	0	24	1	0	0	0	0	0	0	0
	13	6	0	0	0	0	0	0	0	0
	9	13	0	5	0	0	0	0	0	0
	11	0	0	0	3	0	0	0	0	0
	23	15	0	0	0	0	0	0	0	0
	5	23	0	4	0	10	0	0	0	0
	15	13	0	0	0	2	0	0	0	0
	40	30	5	0	0	0	0	0	0	0
	0	25	2	0	0	0	0	0	0	0
	12	11	0	0	0	0	7	0	0	0
	0	3	0	0	2	0	0	0	0	0
	15	12	0	0	0	0	0	0	0	0
	0	0	2	0	3	0	0	0	0	0
	0	6	0	0	1	0	0	0	0	0
	11	7	1	0	2	0	0	0	0	0
	0	13	0	0	0	0	0	4	0	0
	9	7	0	0	0	0	10	0	0	0
	0	11	0	0	0	0	0	1	0	0
	20	20	0	0	0	0	0	0	0	0
	18	0	0	0	0	0	0	0	0	1
	21	17	0	0	0	0	0	0	0	0
	24	0	0	0	0	0	0	0	0	0
	0	28	13	0	0	0	0	0	0	0
	7	0	0	0	1	0	0	0	0	0
	19	9	18	0	0	0	0	0	0	0
	36	0	0	0	0	0	0	0	0	0
	21	0	10	0	1	0	0	0	0	0
	36	12	0	0	0	0	0	0	0	0
	7	9	0	2	0	0	0	0	0	0
	0	27	0	0	0	0	0	1	0	0
	10	0	8	0	1	0	0	0	4	0
	14	22	0	0	0	0	0	0	0	0
	0	22	0	6	0	0	0	0	0	0
	0	17	0	0	3	0	0	0	0	0
	0	3	0	0	0	0	0	0	0	0
	30	17	0	0	0	0	0	0	21	0
	0	0	13	8	0	0	0	0	0	0
	22	0	3	3	0	0	5	0	0	0
	0	0	0	0	5	0	0	1	0	0
	42	24	0	0	0	0	0	0	0	0
	9	0	0	0	3	0	0	0	0	0
	30	11	0	0	1	0	0	0	0	0
	6	7	0	0	0	0	0	2	0	0
	15	0	0	0	0	0	0	0	0	0
	19	12	0	0	0	0	0	0	0	0
	4	20	0	0	0	0	0	0	0	0
	15	0	0	0	0	0	0	0	0	0
	30	13	0	0	0	0	0	0	0	0
	25	6	0	0	0	0	0	0	0	0
	32	6	0	0	0	0	0	0	0	0
	42	13	0	4	0	0	0	0	0	0
	11	0	0	0	0	0	0	0	0	0
	7	5	0	8	1	0	0	0	0	0
	15	3	1	0	0	0	0	2	0	0
	15	13	0	0	0	0	0	0	0	0
	40	30	5	11	0	0	0	0	0	0
	0	25	0	0	0	0	0	0	0	0
	32	11	0	0	0	0	7	0	0	0
	0	3	0	0	2	0	0	0	0	0
	5	12	0	5	0	0	0	0	0	0
	0	0	2	0	3	0	0	0	0	0
	18	6	0	4	0	0	0	0	0	0
	0	7	0	0	2	0	0	0	0	0
	0	13	0	6	0	0	0	0	0	0
	29	7	0	0	0	0	0	0	0	0
	0	11	0	0	0	0	0	0	0	0
	30	2	0	0	0	0	0	0	0	0
	44	0	0	0	0	0	0	0	0	0
	0	7	0	0	0	0	0	0	0	0
	46	19	0	0	0	0	0	0	0	0
	16	0	3	0	0	0	0	0	0	0
	7	0	0	0	0	0	0	0	0	0
	50	9	0	0	0	0	0	0	0	0
	4	0	0	0	1	0	0	0	0	0
	21	0	0	0	0	0	0	0	0	0
	13	0	0	0	0	0	0	0	0	0
	20	9	0	0	0	0	0	0	0	0
	0	7	0	0	0	0	0	0	0	0
	0	0	0	0	1	0	0	0	0	0
	0	2	0	4	0	0	0	0	0	0
	18	22	0	0	0	0	0	0	0	0
	16	7	0	0	3	0	0	0	0	0
	0	3	0	0	0	0	0	0	0	0
	10	17	0	0	0	0	0	0	21	0
	0	0	13	8	0	0	0	0	0	0
	0	10	0	3	0	0	5	0	0	0
	0	0	0	0	5	0	0	1	0	0
	45	17	0	0	0	0	0	0	0	0
	9	0	0	0	3	0	0	0	0	0
	3	11	0	0	0	0	0	0	0	0
	12	7	0	0	0	0	0	2	0	0
	15	0	0	0	1	0	0	0	0	0
	9	12	0	0	0	0	0	0	0	0
	40	20	0	0	0	0	0	0	0	0
	15	0	0	0	1	8	0	0	0	0
	9	13	0	0	0	0	0	0	0	0
	0	6	0	0	0	0	0	0	0	0
	9	6	0	0	0	0	0	0	0	0
	9	13	0	0	0	0	0	0	0	0
	11	0	0	0	0	0	0	0	0	0
	8	5	0	0	0	0	0	0	0	0
	5	3	7	0	0	0	0	0	0	0
	15	13	0	0	0	0	0	0	0	0
	40	30	5	0	0	0	0	0	0	0
	0	25	0	0	0	0	0	0	0	0
	0	11	7	0	0	0	7	0	0	0
	11	3	0	0	1	0	0	0	0	0
	5	12	5	0	0	0	0	0	0	0
	0	0	2	0	3	0	0	0	0	0
	0	6	5	0	0	0	0	0	0	0
	21	7	0	0	2	0	0	2	0	0
	0	13	0	0	0	0	0	0	0	0
	9	7	13	0	0	0	0	0	0	0
	19	11	0	0	0	0	0	0	0	0
	3	2	0	0	0	0	0	0	0	0
	4	0	0	0	0	0	0	0	0	0
	0	7	8	0	0	0	0	0	0	0
	3	0	0	0	1	0	0	0	0	0
	0	0	3	0	0	0	0	0	0	0
	7	0	5	0	0	2	0	0	0	0
	0	9	0	0	0	0	0	0	0	0
	4	0	0	0	0	0	0	0	0	0
	21	0	0	0	0	0	0	0	0	0
	8	0	12	0	0	0	0	0	0	0
	7	9	0	0	0	0	0	0	0	0
	0	7	0	0	0	0	0	0	0	0
	12	0	4	0	1	0	0	0	0	0
	0	9	5	0	0	0	0	0	0	0
	20	22	0	0	0	0	0	0	0	0
	0	7	1	0	3	0	0	0	0	0
	10	1	0	0	0	0	0	0	0	0
	0	0	0	0	0	0	0	0	21	0
	0	0	13	8	0	0	0	0	0	0
	0	0	0	3	0	0	5	0	0	0
	11	8	0	0	5	0	0	1	0	0
	9	2	2	0	0	0	0	0	0	0
	9	0	4	0	3	0	0	0	0	0
	3	11	0	0	0	0	0	0	0	0
	3	7	0	0	0	0	0	0	0	0
	15	0	3	0	0	0	0	0	0	0
	9	12	1	0	0	0	0	0	0	0
	4	3	0	0	0	1	0	0	0	0
	15	0	4	0	1	0	0	0	0	0
	9	13	0	0	0	0	0	0	0	0
	0	6	0	0	0	0	0	0	0	0
	3	6	0	0	0	0	0	0	0	0
	9	5	3	0	0	0	0	0	0	0
	11	0	0	0	0	0	0	0	0	0
	3	5	2	0	0	0	0	0	0	0
	0	3	0	0	0	0	0	0	0	0
	15	2	5	0	0	0	0	0	0	0
	1	3	5	0	0	0	0	0	0	0
	0	5	0	0	0	0	0	0	0	0
	0	11	3	0	0	0	7	0	0	0
	0	3	0	0	2	0	0	0	0	0
	5	12	1	0	0	0	0	0	0	0
	6	0	2	0	3	5	0	0	0	0
	0	6	0	0	0	0	0	0	0	0
	0	7	4	0	2	0	0	0	0	0
	0	2	0	0	0	0	0	0	0	0
	9	7	6	0	0	0	0	0	0	0
	0	11	0	0	0	0	0	0	0	0
	3	2	0	0	0	0	0	0	0	0
	4	0	0	0	0	0	0	0	0	0
	0	7	0	0	1	0	0	0	0	0
	3	0	0	0	0	0	0	0	0	0
	0	3	3	0	0	0	0	0	0	0
	7	0	0	0	0	0	0	0	0	0
	0	9	5	0	0	0	0	0	0	0
	4	0	0	0	0	3	0	0	0	0
	2	5	2	0	0	0	0	0	0	0
	13	0	2	1	0	0	0	0	0	0
	7	4	0	0	0	0	0	0	0	0
	0	7	0	0	0	0	0	0	0	0
	0	0	11	0	1	0	0	0	0	0
	0	2	1	0	0	0	0	0	0	0
	0	2	4	4	0	0	0	0	0	0
	0	7	0	0	3	0	0	0	0	0
	0	3	0	0	0	0	0	0	0	0
	10	0	12	0	1	0	0	0	21	0
	0	0	13	8	0	0	0	0	0	0
	0	5	0	3	0	0	5	0	0	0
	0	2	10	0	5	0	0	1	0	0
	9	0	0	0	0	0	0	0	0	0
	9	0	8	0	3	2	0	0	0	0
	3	11	1	0	0	0	0	0	0	1
	3	7	4	0	0	0	0	0	0	0
	3	4	0	0	0	0	0	0	0	0
	9	5	0	0	0	0	0	0	0	0
	4	3	6	0	0	0	0	0	0	0
	2	0	0	1	0	0	0	0	0	0
	0	13	2	0	0	0	0	0	0	0
	2154	1654	336	204	102	44	81	34	125	6
